# Supplementary material for: Nanoparticle-Enhanced PVDF Flat-Sheet Membranes for Seawater Desalination in Direct Contact Membrane Distillation
Source: Membranes (Basel). 2023 Mar 9;13(3):317. doi: 10.3390/membranes13030317 (PMC10052890; doi:10.3390/membranes13030317)
Supplement: Supplementary file 1 [file membranes-13-00317-s001.zip]

Archive with 1 entries (1 files):
- membranes-2252499-supplementary.pdf
